# Supplementary material for: Chronic Pain Prevalence and Psychosocial Burden in the Italian Population from the 2019 European Health Interview Survey
Source: Int J Environ Res Public Health. 2025 Sep 6;22(9):1395. doi: 10.3390/ijerph22091395 (PMC12469650; doi:10.3390/ijerph22091395)
Supplement: Supplementary file 1 [file ijerph-22-01395-s001.zip]

Archive with 1 entries (1 files):
- ijerph-3741514-supplementary.pdf
